# Supplementary material for: Ambient Particulate Matter Induces Vascular Smooth Muscle Cell Phenotypic Changes via NOX1/ROS/NF-κB Dependent and Independent Pathways: Protective Effects of Polyphenols
Source: Antioxidants (Basel). 2021 May 14;10(5):782. doi: 10.3390/antiox10050782 (PMC8156007; doi:10.3390/antiox10050782)
Supplement: Supplementary file 1 [file antioxidants-10-00782-s001.zip]

Archive with 1 entries (1 files):
- antioxidants-1208426-supplementary.pdf
